# Supplementary material for: Investigation of Corrosion Behavior of Oxygen-Free Copper Canisters in Groundwater Chemistry of Deep Geological Repositories
Source: Materials (Basel). 2023 Dec 22;17(1):74. doi: 10.3390/ma17010074 (PMC10779650; doi:10.3390/ma17010074)
Supplement: Supplementary file 1 [file materials-17-00074-s001.zip]

Archive with 1 entries (1 files):
- materials-2725226-supplementary.pdf
